# Supplementary material for: Genetic and Functional Studies of Patients with Thyroid Dyshormonogenesis and Defects in the TSH Receptor (TSHR)
Source: Int J Mol Sci. 2024 Sep 18;25(18):10032. doi: 10.3390/ijms251810032 (PMC11432690; doi:10.3390/ijms251810032)
Supplement: Supplementary file 1 [file ijms-25-10032-s001.zip]

Archive with 1 entries (1 files):
- ijms-3210960-supplementary.pdf
